# Supplementary material for: Clinical Utility of the Tokyo Guidelines 2018 for Acute Cholangitis in the Emergency Department and Comparison with Novel Markers (Neutrophil-to-Lymphocyte and Blood Nitrogen Urea-to-Albumin Ratios)
Source: J Clin Med. 2024 Apr 16;13(8):2306. doi: 10.3390/jcm13082306 (PMC11051285; doi:10.3390/jcm13082306)
Supplement: Supplementary file 1 [file jcm-13-02306-s001.zip]

Archive with 1 entries (1 files):
- jcm-2927086-supplementary.pdf
